# Supplementary material for: Association of a Hospital-Wide Integrated Stewardship Intervention with Hospital-Acquired Multidrug-Resistant Organism Infection Incidence Density: A Large-Scale Interrupted Time-Series Study
Source: Antibiotics (Basel). 2026 May 7;15(5):476. doi: 10.3390/antibiotics15050476 (PMC13203878; doi:10.3390/antibiotics15050476)
Supplement: Supplementary file 1 [file antibiotics-15-00476-s001.zip]

Archive with 1 entries (1 files):
- antibiotics-4214676-supplementary.pdf
